# Supplementary material for: EGCG Inhibits Tumor Growth in Melanoma by Targeting JAK-STAT Signaling and Its Downstream PD-L1/PD-L2-PD1 Axis in Tumors and Enhancing Cytotoxic T-Cell Responses
Source: Pharmaceuticals (Basel). 2021 Oct 26;14(11):1081. doi: 10.3390/ph14111081 (PMC8618268; doi:10.3390/ph14111081)
Supplement: Supplementary file 1 [file pharmaceuticals-14-01081-s001.zip]

Archive with 1 entries (1 files):
- pharmaceuticals-1410480-supplementary.pptm
